# Supplementary material for: Improving Methods for Analyzing Antimalarial Drug Efficacy Trials: Molecular Correction Based on Length-Polymorphic Markers msp-1, msp-2, and glurp
Source: Antimicrob Agents Chemother. 2019 Aug 23;63(9):e00590-19. doi: 10.1128/AAC.00590-19 (PMC6709465; doi:10.1128/AAC.00590-19)
Supplement: Supplemental file 1 [file AAC.00590-19-s0001.xlsx]

## Sheet: msp-1
Allele frequencies for the marker msp-1 used in these simulations, further described in Schoepflin S, Valsangiacomo F, Lin E, Kiniboro B, Mueller I, Felger I. Comparison of Plasmodium falciparum allelic frequency distribution in different endemic settings by high-resolution genotyping. Malaria Journal 2009; 8:250.. Expected Heterozygosity (He) is 0.91532855
Family	Fragment size (in base pairs)	Frequency (%)
K1	122	0.29
K1	302.8	0.29
K1	374	0.29
MAD20	166.7	0.29
MAD20	175.4	0.29
MAD20	184.2	0.29
MAD20	157.7	0.57
K1	284.5	0.57
K1	167.9	1.14
K1	158.9	1.43
MAD20	220	1.43
K1	293.7	1.71
K1	203.7	2
K1	266.3	2.57
K1	257.5	2.57
MAD20	193	2.86
K1	239.2	3.14
K1	212.7	3.14
K1	194.9	3.14
K1	275.6	3.43
MAD20	228.5	3.43
MAD20	202.3	3.43
MAD20	211	3.43
K1	185.9	5.14
K1	221.5	5.43
K1	230.4	6.57
K1	248.3	9.43
K1	176.9	11.14
RO33	220	20.57

## Sheet: msp-2
Allele frequencies for the marker msp-2 used in these simulations, further described in Schoepflin S, Valsangiacomo F, Lin E, Kiniboro B, Mueller I, Felger I. Comparison of Plasmodium falciparum allelic frequency distribution in different endemic settings by high-resolution genotyping. Malaria Journal 2009; 8:250.. Expected Heterozygosity (He) is 0.963894
Family	Fragment size (in base pairs)	Frequency (%)
3D7	236	0.002
3D7	371	0.002
3D7	392	0.002
3D7	401.5	0.002
3D7	416	0.002
3D7	419	0.002
3D7	428	0.002
3D7	434	0.002
3D7	455.5	0.002
Fc27	363.3	0.002
Fc27	399.3	0.002
3D7	239	0.005
3D7	260	0.005
3D7	263	0.005
3D7	266	0.005
3D7	274.3	0.005
3D7	277.1	0.005
3D7	311.6	0.005
3D7	350	0.005
3D7	353	0.005
3D7	359	0.005
3D7	374	0.005
3D7	377	0.005
3D7	380	0.005
3D7	389	0.005
3D7	410	0.005
Fc27	306.5	0.005
Fc27	360.3	0.005
Fc27	462.3	0.005
Fc27	516.3	0.005
3D7	269	0.007
3D7	302.9	0.007
3D7	308.7	0.007
3D7	326	0.007
3D7	356	0.007
3D7	386	0.007
3D7	480	0.007
Fc27	297.3	0.007
Fc27	444.3	0.007
Fc27	447.3	0.007
3D7	230	0.009
3D7	245	0.009
3D7	291.5	0.009
3D7	320	0.009
3D7	329	0.009
3D7	344	0.009
3D7	398	0.009
Fc27	354.3	0.009
3D7	297.1	0.012
3D7	300	0.012
3D7	323	0.012
3D7	335	0.012
3D7	338	0.012
3D7	347	0.012
3D7	368	0.012
3D7	251	0.014
3D7	254	0.014
3D7	280	0.014
3D7	332	0.014
3D7	248	0.016
3D7	285.7	0.016
3D7	314.5	0.016
Fc27	417.3	0.016
3D7	341	0.019
3D7	317	0.021
3D7	365	0.021
Fc27	427	0.021
3D7	288.6	0.023
3D7	305.8	0.023
3D7	257	0.026
3D7	271.4	0.044
Fc27	336.7	0.047
Fc27	346	0.049
Fc27	456.3	0.049
Fc27	408.3	0.082
Fc27	372.3	0.112

## Sheet: glurp
Allele frequencies for the marker glurp used in these simulations, further described in Messerli C, Hofmann NE, Beck HP, Felger I. Critical Evaluation of Molecular Monitoring in Malaria Drug Efficacy Trials and Pitfalls of Length-Polymorphic Markers. Antimicrob Agents Chemother 2017; Expected Heterozygosity (He) is 0.956
Fragment size (base pairs)	Frequency %
655.01	0.01
707.78	0.01
711.04	0.01
772.59	0.01
834.42	0.01
889.81	0.01
929.85	0.01
1004.08	0.01
1052.16	0.01
1059.01	0.01
603.31	0.02
766.35	0.02
819.25	0.02
831.48	0.02
991.49	0.02
997.4	0.02
1043.4	0.02
710.76	0.03
717.24	0.03
877.64	0.03
880.73	0.03
935.04	0.03
988.36	0.04
1056.82	0.04
1110.64	0.04
822.04	0.05
883.9	0.05
932.93	0.05
886.93	0.06
948.43	0.06
828.33	0.07
945.4	0.07
939.42	0.08
